# Supplementary material for: Molecular diagnosis of alveolar echinococcosis in patients based on frozen and formalin-fixed paraffin-embedded tissue samples
Source: Parasite. 2022 Feb 2;29:4. doi: 10.1051/parasite/2022004 (PMC8812296; doi:10.1051/parasite/2022004)
Supplement: Supplementary file 1 — Table S1. DNA sample panel, epidemiological and clinical details, associated to PCR results. [file parasite-29-4-s1.xlsx]

## Sheet: Feuil1
Patient No	Patient code	Gender	Age at diagnosis	Year of surgery/storage	AE/CE	Elution volume (µl)	Storage condition*	Nature of the sample	Delay between surgery and DNA extraction (years)	Delay between surgery and paraffin inclusion (days)	A - Em 16S rrn-F/Em rrn-R (84 bp)	B1 - Trachsel / Multiplex Eg (117 bp)	C - ND1 JB11.5/ND1 JB12.5 (183 bp)	D - EM-H15-fwd/EM-H17-rev (200 bp)	E - EM29F/EM281R (252 bp)	E - EM29F/EM281R (252 bp) - 1:10	E - EM29F/EM281R (252 bp) - 1:200	F - Eg1f/Eg1r (255 bp)	G - 12S-Echino-F/12S-Echino-R (268 bp)	B2 - Trachsel / Multiplex Em (395 bp)	H - CO1-F/CO1-R (444 bp)	I - ND1 JB11/ND1 JB12 (529 bp)	16S-rrn qPCR (mean Cq)	Alea internal control (mean Cq)	Number of positive end-point PCR	Number of positive end-point PCR & qPCR
1	FE-792-A	M	61	2018	AE	200	frozen	liver (lesion peripheric)	1.28131	NA	1	0	1	1	1	NA	NA	0	1	1	1	1	25.4	32.81	8	9
	FE-792-B				AE	200	frozen	liver (center peripheric)	1.3525	NA	1	0	1	1	1	NA	NA	0	1	1	1	1	25.95	33.115	8	9
2	FE-791	W	39	2018	AE	200	frozen	liver	1.21287	NA	1	0	1	1	1	NA	NA	0	1	1	1	1	26.8	32.89	8	9
3	FE-829-A	M	69	2018	AE	200	frozen	liver	1.14716	NA	1	0	1	1	1	NA	NA	0	1	1	1	1	24.3	32.47	8	9
	FE-829-B				AE	200	frozen	liver (cystic liquid)	1.21834	NA	1	0	1	1	1	NA	NA	0	1	1	1	1	24.235	33.12	8	9
4	FE-780	W	72	2017	AE	200	frozen	lung	2.14921	NA	1	0	1	1	1	NA	NA	0	1	1	1	1	22.275	33.77	8	9
5	FE-800	W	68	2018	AE	200	frozen	kidney	1.75496	NA	1	0	1	1	1	NA	NA	0	1	1	0	1	30.6	32.93	7	8
6	FE-749	M	70	2017	AE	200	frozen	liver	2.94867	NA	1	0	1	1	1	NA	NA	0	1	1	1	1	23.6	32.895	8	9
7	FE-491	M	63	2020	AE	200	frozen	liquid from bone lesion	0.0684463	NA	1	0	1	1	1	NA	NA	0	1	1	1	1	24.435	32.57	8	9
8	FE-860	M	67	2019	AE	200	frozen	liver	0.531143	NA	1	0	1	1	1	NA	NA	0	1	1	0	1	31.455	33.47	7	8
9	FE-766	M	26	2018	AE	200	frozen	liver	1.30048	NA	1	0	1	1	1	NA	NA	0	1	1	1	1	25.03	32.915	8	9
10	FE-805	M	10	2018	AE	200	frozen	brain	1.94387	NA	1	0	1	1	1	NA	NA	0	1	1	1	1	24.595	33.545	8	9
11	FE-826	M	35	2018	AE	200	frozen	liver	1.24298	NA	1	0	1	1	1	NA	NA	0	1	1	1	1	24.02	33.685	8	9
12	FE-763	W	68	2017	AE	200	frozen	liver	2.71321	NA	1	0	1	1	1	NA	NA	0	1	1	0	1	29.95	33.08	7	8
13	FE-652	W	41	2018	AE	200	frozen	liver (liquid from abscess)	1.97125	NA	1	0	1	1	1	NA	NA	0	1	1	1	1	25.725	33.295	8	9
14	FE-655	W	62	2017	AE	200	frozen	liver	2.81177	NA	1	0	1	1	1	NA	NA	0	1	1	0	1	28.78	33.585	7	8
15	FE-841	W	40	2019	AE	200	frozen	liquid from hepatic ponction	0.364134	NA	1	0	0	1	1	NA	NA	0	1	1	0	1	31.705	33.65	6	7
16	FE-770	W	64	2019	AE	200	frozen	liver	0.309377	NA	1	0	1	1	1	NA	NA	0	1	1	0	1	32.85	33.545	7	8
17	FE-365	W	47	2009	AE	200	frozen	liver	11.0335	NA	1	0	1	1	1	NA	NA	0	1	1	0	1	29.45	32.825	7	8
18	FE-427	M	38	2010	AE	200	frozen	liver	10.0643	NA	1	0	1	1	1	NA	NA	0	1	1	0	1	30.5	33.475	7	8
19	EK-KHA	M	43	2018	CE	200	frozen	bedsore tissue	1.56605	NA	0	1	1	0	0	NA	NA	1	1	0	0	0	>45	34.155	4	4
20	EK-TAS	M	29	2018	CE	200	frozen	hydatic cyst	1.30322	NA	0	1	1	0	0	NA	NA	1	1	0	1	0	>45	33.79	5	5
21	EK-BENS-A	M	ND	2007	CE	200	frozen	kidney	12.8487	NA	0	1	1	0	0	NA	NA	1	1	0	1	0	>45	33.595	5	5
	EK-BENS-B			2005	CE	50	FFPE		13.4127	4	0	0	0	0	0	NA	NA	0	0	0	0	0	38.11	33.365	0	1
	EK-BENS-C				CE	200	FFPE	NA	14.3326	4	0	0	0	0	0	0	0	0	0	0	0	0	>45	34.89	0	0
22	EK-KOM	M	16	2019	CE	200	frozen	hydatic cyst	0.169747	NA	0	1	1	0	0	NA	NA	1	1	0	1	0	>45	34.89	5	5
23	EK-MAG	W	30	2019	CE	200	frozen	hydatic cyst	1.03491	NA	0	1	1	0	0	NA	NA	1	1	0	1	0	>45	33.86	6	6
24	FE-161-A	M	66	2005	AE	50	FFPE	liver	12.7639	5	1	0	0	0	0	NA	NA	0	0	0	0	0	29.645	34.41	1	2
	FE-161-B				AE	200	FFPE		14.1684	5	1	0	0	0	0	0	0	0	0	0	0	0	33.93	34.02	1	2
25	FE-376-A	M	72	2006	AE	50	FFPE	liver	12.2984	2	1	0	0	0	0	NA	NA	0	0	0	0	0	31.375	35.03	1	2
	FE-376-B				AE	200	FFPE		13.7029	2	1	0	0	0	0	0	0	0	0	0	0	0	35.655	34.53	1	2
26	FE-375-A	W	58	2006	AE	50	FFPE	liver	11.9589	1	0	0	0	0	0	NA	NA	0	0	0	0	0	35.975	35.405	0	1
	FE-375-B				AE	200	FFPE		13.3634	1	1	0	0	0	0	0	0	0	0	0	0	0	>45	34.745	1	1
27	FE-410-A	M	73	2008	AE	50	FFPE	liver	10.3874	1	1	0	0	0	0	NA	NA	0	0	0	0	0	32.765	35.24	1	2
	FE-410-B				AE	200	FFPE		11.7919	1	1	0	0	0	0	0	0	0	0	0	0	0	38.605	34.555	1	2
28	FE-450-A	W	64	2009	AE	50	FFPE	liver	8.98563	5	ND	0	0	0	0	NA	NA	0	0	0	0	0	38.87	35.57	0	1
	FE-450-B				AE	200	FFPE		9.97947	5	0	0	0	0	0	0	0	0	0	0	0	0	>45	35.385	0	0
29	FE-475-A	W	52	2010	AE	50	FFPE	liver	7.98631	2	0	0	0	0	0	NA	NA	0	0	0	0	0	>45	35.46	0	0
	FE-475-B				AE	200	FFPE		9.39083	2	0	0	0	0	0	0	0	0	0	0	0	0	>45	34.855	0	0
30	FE-578-A	M	77	2012	AE	50	FFPE	liver	5.65366	4	1	0	0	0	0	NA	NA	0	0	0	0	0	29.225	35.48	1	2
	FE-578-B				AE	200	FFPE		7.05818	4	1	0	0	0	0	0	0	0	0	0	0	0	36.385	35.005	1	2
31	FE-472-A	M	58	2012	AE	50	FFPE	liver	5.61533	1	1	0	0	0	0	NA	NA	0	0	0	0	0	31.43	35.255	1	2
	FE-472-B				AE	200	FFPE		7.01985	1	1	0	0	0	0	0	0	0	0	0	0	0	38.43	34.78	1	2
32	FE-587-A	M	61	2013	AE	50	FFPE	liver	5.26215	2	0	0	0	0	0	NA	NA	0	0	0	0	0	41.04	35.415	0	1
	FE-587-B				AE	200	FFPE		6.25599	2	0	0	0	0	0	0	0	0	0	0	0	0	41.07	33.275	0	1
33	FE-574	M	58	2013	AE	50	FFPE	liver	4.7091	1	1	0	0	1	1	NA	NA	0	1	1	0	0	27.395	34.91	5	6
34	FE-484-A	M	45	2011	AE	50	FFPE	liver	6.86653	4	0	0	0	0	0	NA	NA	0	0	0	0	0	40.795	35.04	0	1
	FE-484-B				AE	200	FFPE		7.8193	4	0	0	0	0	0	0	0	0	0	0	0	0	40.81	34.9	0	1
35	FE-522-A	M	75	2012	AE	50	FFPE	liver	5.65092	1	0	0	0	0	0	NA	NA	0	0	0	0	0	>45	35.28	0	0
	FE-522-B				AE	200	FFPE		7.01437	1	0	0	0	0	0	0	0	0	0	0	0	0	>45	35.28	0	0
36	FE-600-A	M	56	2014	AE	50	FFPE	liver	4.39151	1	1	0	0	1	1	NA	NA	0	0	0	0	0	27.825	35.695	3	4
	FE-600-B				AE	200	FFPE		5.75496	1	1	0	0	1	1	NA	NA	0	0	0	0	0	36.1	35.275	3	4
37	FE-624-A	M	48	2014	AE	50	FFPE	liver	4.10404	4	1	0	0	1	1	NA	NA	0	1	0	0	0	26.925	35.175	4	5
	FE-624-B				AE	200	FFPE		5.05681	4	1	0	0	1	1	NA	NA	0	0	0	0	0	31.465	33.785	3	4
38	FE-693-A	M	38	2015	AE	50	FFPE	liver	2.95688	3	1	0	0	1	1	NA	NA	0	0	0	0	0	32.515	35.1	3	4
	FE-693-B				AE	200	FFPE		3.90965	3	0	0	0	0	0	1	0	0	1	0	0	0	40.8	33.97	1	2
39	FE-672-A	W	21	2015	AE	50	FFPE	liver	2.91855	3	0	0	0	0	0	NA	NA	0	0	0	0	0	>45	34.865	0	0
	FE-672-B				AE	200	FFPE		3.87132	3	0	0	0	0	0	0	0	0	0	0	0	0	>45	33.75	0	0
40	FE-699-A	W	35	2015	AE	50	FFPE	liver	2.73785	3	1	0	0	0	0	NA	NA	0	0	0	0	0	31.695	35.525	1	2
	FE-699-B				AE	200	FFPE		4.1013	3	1	0	0	0	0	0	0	0	0	0	0	0	38.88	34.705	1	2
41	FE-687-A	W	28	2016	AE	50	FFPE	liver	2.45859	4	1	0	0	1	1	NA	NA	0	1	0	0	0	26.86	35.07	4	5
	FE-687-B				AE	200	FFPE		3.82204	4	1	0	0	1	1	NA	NA	0	1	0	0	0	35.55	34.72	4	5
42	FE-695-A	W	16	2016	AE	50	FFPE	liver	2.42847	1	1	0	0	0	0	NA	NA	0	0	0	0	0	31.785	34.75	1	2
	FE-695-B				AE	200	FFPE		3.79192	1	1	0	0	0	0	0	0	0	0	0	0	0	39.2	35.23	1	2
43	FE-716-A	M	48	2016	AE	50	FFPE	liver	2.27515	1	1	0	1	1	1	NA	NA	0	1	1	0	1	24.545	34.515	7	8
	FE-716-B				AE	200	FFPE		3.22793	1	1	0	0	1	1	NA	NA	0	1	1	0	1	29.28	33.5	6	7
44	FE-168-A	W	67	1997	AE	50	FFPE	liver	21.2183	6	1	0	0	0	0	NA	NA	0	0	0	0	0	35.31	35.385	1	2
	FE-168-B				AE	200	FFPE		22.037	6	1	0	0	1	1	NA	NA	0	1	1	0	1	28.015	33.495	6	7
45	FE-179-A	M	65	1999	AE	50	FFPE	liver	19.3812	4	1	0	0	0	0	NA	NA	0	0	0	0	0	36.34	34.52	1	2
	FE-179-B				AE	200	FFPE		20.6105	4	1	0	0	0	0	0	0	0	0	0	0	0	>45	34.7	1	1
46	FE-182-A	M	77	1999	AE	50	FFPE	liver	19.1431	3	1	0	0	0	0	NA	NA	0	0	0	0	0	36.41	34.505	1	2
	FE-182-B				AE	200	FFPE		19.9617	3	0	0	0	0	0	0	0	0	1	0	0	0	>45	33.745	1	1
47	FE-188-A	W	31	1999	AE	50	FFPE	liver	18.8583	5	0	0	0	0	0	NA	NA	0	0	0	0	0	38.93	34.715	0	1
	FE-188-B				AE	200	FFPE		19.6769	5	0	0	0	0	0	0	0	0	1	0	0	0	40.53	33.375	1	2
48	FE-270-A	M	47	2000	AE	50	FFPE	sub cutaneous lesion	17.8782	2	1	0	0	1	1	NA	NA	0	1	1	0	0	27.21	33.945	5	6
	FE-270-B				AE	200	FFPE		18.6968	2	1	0	0	1	1	NA	NA	0	1	1	0	0	32.19	34.945	5	6
49	FE-769	W	49	2015	AE	50	FFPE	liver	2.77892	3	1	0	0	1	1	NA	NA	0	1	0	0	0	27.395	34.87	4	5
50	FE-768	M	51	2017	AE	200	FFPE	peritoneal tissue	0.156057	3	1	0	0	1	1	NA	NA	0	1	1	0	1	25.92	34.845	6	7
51	FE-782	M	69	2017	AE	50	FFPE	liver	0.073922	3	1	0	0	1	1	NA	NA	0	1	1	1	1	22.395	34.715	7	8
52	FE-796	W	64	2018	AE	50	FFPE	liver	0.0711841	3	1	0	0	1	1	NA	NA	0	1	1	1	1	25.335	34.98	7	8
53	FE-806	W	66	2018	AE	50	FFPE	kidney	0.396988	3	1	0	0	1	1	NA	NA	0	1	1	0	1	22.31	34.82	6	7
54	EK-HAL-A	M	28	2005	CE	50	FFPE	liver	12.7337	4	0	1	0	0	0	NA	NA	0	0	0	0	0	>45	35.765	1	1
	EK-HAL-B				CE	200	FFPE		13.6537	4	0	1	0	0	0	0	0	0	0	0	0	0	>45	34.945	1	1
55	EK-DRA-A	W	9	1998	CE	50	FFPE	bone	20.6571	2	0	0	0	0	0	NA	NA	0	0	0	0	0	>45	34.445	0	0
	EK-DRA-B				CE	200	FFPE		21.4757	2	0	0	0	0	0	0	0	0	0	0	0	0	>45	35.29	0	0
56	EK-ELK-A	W	53	1998	CE	50	FFPE	NA	20.5092	4	0	0	0	0	0	NA	NA	0	0	0	0	0	>45	35.015	0	0
	EK-ELK-A				CE	200	FFPE		21.3279	4	0	0	0	0	0	0	0	0	0	0	0	0	>45	34.835	0	0
57	EK-HIM-A	M	54	1998	CE	50	FFPE	liver	19.9973	3	0	0	0	0	0	NA	NA	0	0	0	0	0	>45	34.965	0	0
	EK-HIM-B				CE	200	FFPE		20.8159	3	0	0	0	0	0	0	0	0	0	0	0	0	>45	34.795	0	0
		*Frozen samples are stored at -20°C till surgery, FFPE are stored at room temperature till paraffin inclusion.
